# Supplementary material for: High prevalence of HIV-1 transmitted drug-resistance mutations from proviral DNA massively parallel sequencing data of therapy-naïve chronically infected Brazilian blood donors
Source: PLoS One. 2017 Sep 27;12(9):e0185559. doi: 10.1371/journal.pone.0185559 (PMC5617215; doi:10.1371/journal.pone.0185559)
Supplement: S2 Table — (XLSX) [file pone.0185559.s002.xlsx]

## Sheet: Table 2
S2 table . Samples in which major drug resistance associated variants were detected in plasma (bulk sequencing), PBMCs (deep sequencing) or both.
Sample ID		Av. coverage PBMC virus	Proteasegene coding region		Av. coverage PBMC virus	Reverse transcriptase gene coding region (NRTI)		Reverse transcriptase gene coding region (NNRTI)
	Subtype		PBMC (Deep sequencing)	PLASMA (Bulk sequencing)		PBMC (Deep sequencing)	PLASMA (Bulk sequencing)	PBMC (Deep sequencing)	PLASMA (Bulk sequencing)
10BR_MG006	BF1	11912	M46I*, L63P, I93L	L63P, I93L	17019	M184I*
10BR_MG009	B	9937	M36I, M46I*	M36I
10BR_MG013	B	19635	M46I*, I64V	I64V
10BR_MG027	B	1419	M36I*, I64V	I64V	625	M184I
10BR_MG039	B	7135	A71T, V77I, I93L	A71T, V77I, I93L	3573	T69N	T69N
10BR_MG045	B	2029	M46L, I64V, I93L	M46L, I64V, I93L	11943	D67E*		V108I
10BR_PE004	CRF70_BF1	5054	M36I, M46I*, V77I, M89L	M36I, V77I, M89L
10BR_PE009	CRF70_BF1	1455	L10V, M36I, L89M	L10V, M36I, L89M	3291	F77L*, M184I*		M230I*
10BR_PE014	B	713	K20R, D30N, M36I, I62V, A71V, N88D	K20R, D30N, M36I, I62V, A71V, N88D	886	M41L, L210W	M41L, L210W, T215E	L100I, K103N	L100I, K103N
10BR_PE019	B	4156	M36I*, I62V, L63P, I93L	I62V, L63P, I93L	7855	F77L*		K101E, V106I	V106I
10BR_PE021	B	2069	G16E, M46I*, I64V	G16E, I64V	12216	F77L*
10BR_PE030	B	3122	L10V, M36I, I62V, L63P	L10V, M36I, I62V, L63P	2114			V179D	V179D
10BR_PE031	B	6443	M36I, M46I*, I62V, L63P, V77I, I93L	M36I, I62V, L63P, V77I, I93L	13596			Y181I, M230I*
10BR_PE033	B	2287	M36I*, V77I, I93L	G16E, V77I, I93L	12421	F77L*, M184I*
10BR_PE038	B	1233	M36I, I93L	M36I, I93L	1627			K101E, E138K	K101E, E138K
10BR_PE040	B	1229	M36L, I62V, L63P	M36L, I62V, L63P	2374	F77L*	T69N
10BR_PE044	B	2659	M46I*, D60E, I62V, L63P, V77I	D60E, I62V, L63P, V77I
10BR_PE048	B	5559	M36I*, M46I*, I64V, V77I	I64V, V77I	4044				Y188CY
10BR_PE058	B	2232	D30N*, M36I*, M46I*, V77I, I93L	L63P, V77I, I93L
10BR_PE069	BF1	3574	M36I*, M46I*, I62V, I93L	I62V, I93L	7460			M230I*
10BR_PE071	CRF71_BF1	3160	M36I	M36I	12303	F77L*
10BR_PE088	CRF71_BF1	1280	M36I, V82I, L89M	M36I, V82I, L89M	1562			V106I	V106I
10BR_PE095	B				1992	F77L*
10BR_PE096	B	7751	L63P, V77I, I93L	A71T, L63P, V77I, I93L	1569	M184I*		M230I*
10BR_PE099	BF1	8467	M46I, H69K, A71I, G73T	L63P, V77I
10BR_PE101	B	5456	M46I*, L63P	L63P
10BR_PE109	CRF70_BF1	11449	K20M, M36I, M46I*, D60E, L63P, L89M	K20M, M36I, D60E, L63P, L89M	6927	F77L*		E138K
10BR_PE112	B	2247	M36I*, I62V, V82I	I62V, V82I	2210			K103N	K103N, G190AG
10BR_RJ025	B	1908	M36I*, M46I*, I64V	I64V	16443			E138A	E138A
10BR_RJ042	B	3616	M36I*, M46I, V82I, I93L	D60E, L63P, I93L
10BR_RJ052	B	2406	M36I, M46I*, I62V, L63P	M36I, I62V, L63P	5614			E138A	E138A
10BR_RJ067	B	4249	L10V, D60E, I62V, L63P, V77I, I93L	L10V, D60E, I62V, L63P, V77I, I93L	12190	M184I*		M230I*
10BR_RJ078	B	583	D60E, L63P, A71V, I93L	D60E, L63P, A71V, I93L				A98G	A98G, K103E
10BR_RJ079	B	4772	M36I	M36I	20611	F77L*
10BR_RJ081	B	7134	L63P, V77I	L63P, V77I	15005	F77L*
10BR_RJ085	B	4483	M36I*, I64V, V77I	V77I	7410	F77L*
10BR_RJ090	B	6479	A71T, V77I, I93L	A71T, V77I, I93L	16325			Y181I
10BR_RJ100	B	1309	M36I, L63P	M36I, L63P	7886	M184I*, F77L*		M230I*
10BR_RJ103	C	11055	M36I, H69K, L89M, I93L	M36I, H69K, L89M, I93L	24135			K103N
10BR_RJ105	B	1363	M36L	M36I, V77I	1724	M41L		A98G	A98G
10BR_RJ107	B	962	L63P	L63P	3705	F77L*
10BR_RJ108	D	3634	L63P, I64L, A71V, V77I, I93L	L63P, I64L, A71V, V77I, I93L	6528	M184I*
10BR_RJ110	B	2887	L10I, M36I*, I62V, V77I, I85V	L10I, I62V, V77I, I85V	18915	F77L*
10BR_RJ111	B	2787	G16E, M36I*, V77I, I93L	G16E, V77I, I93L	10608	F77L*		A98G	A98G
10BR_SP001	B	5359	K20R, M36I, I62V, L63P, V77I, L89M, I93L	K20R, M36I, I62V, L63P, V77I, L89M, I93L	6587	F77L*		K103N	K103N
10BR_SP004	B	3235	I62V, A71T	I62V, A71T, V77I, I93L	8899	D67E*, T69D, F77L*	T69D
10BR_SP005	BF1	751	M36I	M36I	1257	D67E*		V90I, K103N, E138A	V90I, K103N, E138A, K238T
10BR_SP006	B	1812	G16E, K20R, M36I, D60E, I62V, L89M	G16E, K20R, M36I, D60E, I62V, L89M	7352	D67E*, F77L*
10BR_SP010	BF1	2768	I93L	I93L	1921	D67E*
10BR_SP012	B	1625	L10I, K20R, M36I, I62V, I64L, V77I, I93L	L10I, K20R, M36I, I62V, I64L, V77I, I93L	2764	D67E*
10BR_SP013	BF1	12112	L63P, H69K, A71V, V77I, I93L	L63P, H69K, A71V, V77I, I93L	21569	D67E*, F77L*
10BR_SP015	BC	5835	L63P, I64V	L63P, I64V	13368	D67E*		K103N	K103N
10BR_SP018	BF1	3563	M36I, I64V	K20R, M36I	8329	F77L*
10BR_SP023	CF1	843	M36I, I64M, H69K, V82I, L89M, I93L	M36I, I64M, H69K, L89M	2799	D67E*, F77L*
10BR_SP053	B	722	L10I, M36I, I64V	L10I, M36I, I64V	721	D67E*
10BR_SP068	BF1	8687	L10V, M36I	L10V, M36I	3604	M184I*, T215E	T215E
10BR_SP071	B	3354	M36I, M46I*, D60E, I62V, I64V	M36I, D60E, I62V, I64V	2142	M184I*		E138A	E138A
Samples displayed discordant genotypic data between the PBMC-viruses and the plasma viruses are underlined. Major mutations are marked in boldface. Minority drug-resistant variant populations (1-20%) are marked by star symbol
